# Supplementary material for: Caspase cleavage of influenza A virus M2 disrupts M2-LC3 interaction and regulates virion production
Source: EMBO Rep. 2025 Mar 3;26(7):1768–91. doi: 10.1038/s44319-025-00388-7 (PMC11977235; doi:10.1038/s44319-025-00388-7)
Supplement: Supplementary file 3 — Source data Fig. 1 [file 44319_2025_388_MOESM3_ESM.zip]

Archive with 22 entries (21 files):
- Figure 1/
- Figure 1/.DS_Store
- Figure 1/1A_actin_ms700.tif
- Figure 1/1A_M2_ms700.tif
- Figure 1/1A_NP_rb800.tif
- Figure 1/1A_PARP1_rb800.tif
- Figure 1/1B_actin_ms700.tif
- Figure 1/1B_M2_ms700.tif
- Figure 1/1B_NP_rb800.tif
- Figure 1/1C_actin_ms700.tif
- Figure 1/1C_M2_ms700.tif
- Figure 1/1C_NP_rb800.tif
- Figure 1/1D_Actin_rb800.tif
- Figure 1/1D_M2_ms700.tif
- Figure 1/1D_NP_rb800.tif
- Figure 1/1F_actin_ms700.tif
- Figure 1/1F_M2_ms700.tif
- Figure 1/1F_NP_rb800.tif
- Figure 1/1G_gel1_Actin_ms800.tif
- Figure 1/1G_gel1_M2_ms800.tif
- Figure 1/1G_gel2_Actin_ms800.tif
- Figure 1/1G_gel2_M2_ms800.tif
