# Supplementary material for: Caspase cleavage of influenza A virus M2 disrupts M2-LC3 interaction and regulates virion production
Source: EMBO Rep. 2025 Mar 3;26(7):1768–91. doi: 10.1038/s44319-025-00388-7 (PMC11977235; doi:10.1038/s44319-025-00388-7)
Supplement: Supplementary file 4 — Source data Fig. 2 [file 44319_2025_388_MOESM4_ESM.zip]

Archive with 15 entries (14 files):
- Figure 2/
- Figure 2/.DS_Store
- Figure 2/2A_actin_ms700.tif
- Figure 2/2A_LC3_rb800.tif
- Figure 2/2A_M2_ms700.tif
- Figure 2/2A_NP_rb800.tif
- Figure 2/2B Quantification LC3BII-LC3BI.xlsx
- Figure 2/2C_LC3B_rb700_A_highexp.tif
- Figure 2/2C_M2_ms800_A_highexp.tif
- Figure 2/2C_M2_ms800_A_lowexp.tif
- Figure 2/2D_actin_ms700.tif
- Figure 2/2D_LC3B_rb800.tif
- Figure 2/2D_M2_ms700_A_highexp.tif
- Figure 2/2D_NP_rb800.tif
- Figure 2/2E LC3BII-LC3BI quantification.xlsx
