# Supplementary material for: Caspase cleavage of influenza A virus M2 disrupts M2-LC3 interaction and regulates virion production
Source: EMBO Rep. 2025 Mar 3;26(7):1768–91. doi: 10.1038/s44319-025-00388-7 (PMC11977235; doi:10.1038/s44319-025-00388-7)
Supplement: Supplementary file 4 — Source data Fig. 2 [file 44319_2025_388_MOESM4_ESM.zip › Figure 2/2B Quantification LC3BII-LC3BI.xlsx]

## Sheet: Sheet1
Mock	IAV + DMSO	IAV + Pan-casp IN
1	3.1307	5.52844
1	5.54939	7.16671
1	2.91591	6.31546
