# Supplementary material for: Caspase cleavage of influenza A virus M2 disrupts M2-LC3 interaction and regulates virion production
Source: EMBO Rep. 2025 Mar 3;26(7):1768–91. doi: 10.1038/s44319-025-00388-7 (PMC11977235; doi:10.1038/s44319-025-00388-7)
Supplement: Supplementary file 4 — Source data Fig. 2 [file 44319_2025_388_MOESM4_ESM.zip › Figure 2/2E LC3BII-LC3BI quantification.xlsx]

## Sheet: Sheet1
Mock	M2WT	M2D85A	M2Δ86-97
1.03002	2.30246	1.91307	1.67976
1.17169	3.32768	2.57464	1.43706
0.798287	2.45155	2.41005	1.0817
