# Supplementary material for: Caspase cleavage of influenza A virus M2 disrupts M2-LC3 interaction and regulates virion production
Source: EMBO Rep. 2025 Mar 3;26(7):1768–91. doi: 10.1038/s44319-025-00388-7 (PMC11977235; doi:10.1038/s44319-025-00388-7)
Supplement: Supplementary file 5 — Source data Fig. 3 [file 44319_2025_388_MOESM5_ESM.zip]

Archive with 34 entries (33 files):
- Figure 3/
- Figure 3/.DS_Store
- Figure 3/3A_Hoechst_Perm_D85A.tif
- Figure 3/3A_Hoechst_Perm_delta8697.tif
- Figure 3/3A_Hoechst_Perm_WT.tif
- Figure 3/3A_Hoechst_Surf_D85A.tif
- Figure 3/3A_Hoechst_Surf_delta8697.tif
- Figure 3/3A_Hoechst_Surf_WT.tif
- Figure 3/3A_M2_Perm_D85A.tif
- Figure 3/3A_M2_Perm_delta8697.tif
- Figure 3/3A_M2_Perm_WT.tif
- Figure 3/3A_M2_Surf_D85A.tif
- Figure 3/3A_M2_Surf_delta8697.tif
- Figure 3/3A_M2_Surf_WT.tif
- Figure 3/3A_Merge_Perm_D85A.tif
- Figure 3/3A_Merge_Perm_delta8697.tif
- Figure 3/3A_Merge_Perm_WT.tif
- Figure 3/3A_Merge_Surf_D85A.tif
- Figure 3/3A_Merge_Surf_delta8697.tif
- Figure 3/3A_Merge_Surf_WT.tif
- Figure 3/3A_Read me.rtf
- Figure 3/3B M2 surface staining A.U..xlsx
- Figure 3/3C_GFPLC3_Perm_D85A.tif
- Figure 3/3C_GFPLC3_Perm_delta8697.tif
- Figure 3/3C_GFPLC3_Perm_WT.tif
- Figure 3/3C_Hoechst_Perm_D85A.tif
- Figure 3/3C_Hoechst_Perm_delta8697.tif
- Figure 3/3C_Hoechst_Perm_WT.tif
- Figure 3/3C_M2_Perm_D85A.tif
- Figure 3/3C_M2_Perm_delta8697.tif
- Figure 3/3C_M2_Perm_WT.tif
- Figure 3/3C_Read me.rtf
- Figure 3/3D M2 surface staining A.U..xlsx
- Figure 3/3E Number of GFP_LC3B spots in M2 cells.xlsx
