# Supplementary material for: Caspase cleavage of influenza A virus M2 disrupts M2-LC3 interaction and regulates virion production
Source: EMBO Rep. 2025 Mar 3;26(7):1768–91. doi: 10.1038/s44319-025-00388-7 (PMC11977235; doi:10.1038/s44319-025-00388-7)
Supplement: Supplementary file 5 — Source data Fig. 3 [file 44319_2025_388_MOESM5_ESM.zip › Figure 3/3B M2 surface staining A.U..xlsx]

## Sheet: Sheet1
Mock	M2WT	M2D85A	M2Δ86-97
256.277	791.793	683.98	509.697
247.148	752.046	763.144	510.828
243.316	778.121	738.502	475.31
