# Supplementary material for: Caspase cleavage of influenza A virus M2 disrupts M2-LC3 interaction and regulates virion production
Source: EMBO Rep. 2025 Mar 3;26(7):1768–91. doi: 10.1038/s44319-025-00388-7 (PMC11977235; doi:10.1038/s44319-025-00388-7)
Supplement: Supplementary file 5 — Source data Fig. 3 [file 44319_2025_388_MOESM5_ESM.zip › Figure 3/3E Number of GFP_LC3B spots in M2 cells.xlsx]

## Sheet: Sheet1
M2WT	M2D85A	M2∆86-97
22.0768	25.8632	1.6
24.8917	24.0229	0.6875
24.8956	27.4945	2.71875
