# Supplementary material for: Caspase cleavage of influenza A virus M2 disrupts M2-LC3 interaction and regulates virion production
Source: EMBO Rep. 2025 Mar 3;26(7):1768–91. doi: 10.1038/s44319-025-00388-7 (PMC11977235; doi:10.1038/s44319-025-00388-7)
Supplement: Supplementary file 6 — Source data Fig. 4 [file 44319_2025_388_MOESM6_ESM.zip]

Archive with 15 entries (14 files):
- Figure 4/
- Figure 4/.DS_Store
- Figure 4/4A_purification_coomassie_A.tif
- Figure 4/4B_M2_ms700.tif
- Figure 4/4B_NP_rb800.tif
- Figure 4/4C ClM2_FLM2 fold change.xlsx
- Figure 4/4D_D85A_Trunc_coomassie1.2_A.tif
- Figure 4/4E_CellLysate_actin_ms700.tif
- Figure 4/4E_CellLysate_LC3B_rb800.tif
- Figure 4/4E_CellLysate_M2_ms700.tif
- Figure 4/4E_CellLysate_NP_rb800.tif
- Figure 4/4E_D85A_Trunc_LC3B_rb800.tif
- Figure 4/4E_D85A_Trunc_M2_ms700.tif
- Figure 4/4E_D85A_Trunc_NP_rb800.tif
- Figure 4/4F_LC3BII_LC3BI Fold change.xlsx
