# Supplementary material for: Caspase cleavage of influenza A virus M2 disrupts M2-LC3 interaction and regulates virion production
Source: EMBO Rep. 2025 Mar 3;26(7):1768–91. doi: 10.1038/s44319-025-00388-7 (PMC11977235; doi:10.1038/s44319-025-00388-7)
Supplement: Supplementary file 6 — Source data Fig. 4 [file 44319_2025_388_MOESM6_ESM.zip › Figure 4/4C ClM2_FLM2 fold change.xlsx]

## Sheet: Sheet1
Cell lysate	Virions
3.22548	1.43373
