# Supplementary material for: Caspase cleavage of influenza A virus M2 disrupts M2-LC3 interaction and regulates virion production
Source: EMBO Rep. 2025 Mar 3;26(7):1768–91. doi: 10.1038/s44319-025-00388-7 (PMC11977235; doi:10.1038/s44319-025-00388-7)
Supplement: Supplementary file 6 — Source data Fig. 4 [file 44319_2025_388_MOESM6_ESM.zip › Figure 4/4F_LC3BII_LC3BI Fold change.xlsx]

## Sheet: Sheet1
	M2D85A			M2Δ86-97
Cell lysate	1.1036	1.09369	1.2608	1.0467	0.761468	1.11328
Virions	4.08911	5.95016	6.42857	2.3075	3.22896	3.30097
