# Supplementary material for: Caspase cleavage of influenza A virus M2 disrupts M2-LC3 interaction and regulates virion production
Source: EMBO Rep. 2025 Mar 3;26(7):1768–91. doi: 10.1038/s44319-025-00388-7 (PMC11977235; doi:10.1038/s44319-025-00388-7)
Supplement: Supplementary file 7 — Source data Fig. 5 [file 44319_2025_388_MOESM7_ESM.zip]

Archive with 8 entries (7 files):
- Figure 5/
- Figure 5/.DS_Store
- Figure 5/5A log PFU_mL.xlsx
- Figure 5/5B_M2Delta86_97_whole plate.jpeg
- Figure 5/5B_M2WT_whole plate.jpeg
- Figure 5/5C_Plaque diameter.xlsx
- Figure 5/5D_Time course log PFU_mL.xlsx
- Figure 5/5E_Purified innfectious particles log PFU_mL.xlsx
