# Supplementary material for: Caspase cleavage of influenza A virus M2 disrupts M2-LC3 interaction and regulates virion production
Source: EMBO Rep. 2025 Mar 3;26(7):1768–91. doi: 10.1038/s44319-025-00388-7 (PMC11977235; doi:10.1038/s44319-025-00388-7)
Supplement: Supplementary file 7 — Source data Fig. 5 [file 44319_2025_388_MOESM7_ESM.zip › Figure 5/5A log PFU_mL.xlsx]

## Sheet: Sheet1
raw data				log transformed
M2WT	M2D85A	M2Δ86-97		M2WT	M2D85A	M2Δ86-97
150000000	110000000	500000		8.17609	8.04139	5.69897
125000000	95000000	1050000		8.09691	7.97772	6.02119
100000000	70000000	750000		8	7.8451	5.87506
