# Supplementary material for: Caspase cleavage of influenza A virus M2 disrupts M2-LC3 interaction and regulates virion production
Source: EMBO Rep. 2025 Mar 3;26(7):1768–91. doi: 10.1038/s44319-025-00388-7 (PMC11977235; doi:10.1038/s44319-025-00388-7)
Supplement: Supplementary file 7 — Source data Fig. 5 [file 44319_2025_388_MOESM7_ESM.zip › Figure 5/5C_Plaque diameter.xlsx]

## Sheet: Sheet1
M2WT	M2Δ86-97
51.624	25.807
45.222	30
48.918	24.083
49.739	15.264
