# Supplementary material for: Caspase cleavage of influenza A virus M2 disrupts M2-LC3 interaction and regulates virion production
Source: EMBO Rep. 2025 Mar 3;26(7):1768–91. doi: 10.1038/s44319-025-00388-7 (PMC11977235; doi:10.1038/s44319-025-00388-7)
Supplement: Supplementary file 7 — Source data Fig. 5 [file 44319_2025_388_MOESM7_ESM.zip › Figure 5/5D_Time course log PFU_mL.xlsx]

## Sheet: Sheet1
raw data
	M2WT			M2D85A			M2∆86-97
8 hpi	10500	7000	12000	4500	3000	50000	3500	2500	6000
24 hpi	210000000	225000000	385000000	170000000	200000000	305000000	2500000	2000000	7000000
48 hpi	120000000	310000000	280000000	220000000	170000000	385000000	8000000	21500000	22500000
log transformed
	M2WT			M2D85A			M2∆86-97
8 hpi	4.02119	3.8451	4.07918	3.65321	3.47712	4.69897	3.54407	3.39794	3.77815
24 hpi	8.32222	8.35218	8.58546	8.23045	8.30103	8.4843	6.39794	6.30103	6.8451
48 hpi	8.07918	8.49136	8.44716	8.34242	8.23045	8.58546	6.90309	7.33244	7.35218
