# Supplementary material for: Caspase cleavage of influenza A virus M2 disrupts M2-LC3 interaction and regulates virion production
Source: EMBO Rep. 2025 Mar 3;26(7):1768–91. doi: 10.1038/s44319-025-00388-7 (PMC11977235; doi:10.1038/s44319-025-00388-7)
Supplement: Supplementary file 7 — Source data Fig. 5 [file 44319_2025_388_MOESM7_ESM.zip › Figure 5/5E_Purified innfectious particles log PFU_mL.xlsx]

## Sheet: Sheet1
raw data			log transform
M2D85A	M2Δ86-97		M2D85A	M2Δ86-97
24000000000	13000000000		10.3802	10.1139
30000000000	19500000000		10.4771	10.29
25000000000	10000000000		10.3979	10
