# Supplementary material for: Caspase cleavage of influenza A virus M2 disrupts M2-LC3 interaction and regulates virion production
Source: EMBO Rep. 2025 Mar 3;26(7):1768–91. doi: 10.1038/s44319-025-00388-7 (PMC11977235; doi:10.1038/s44319-025-00388-7)
Supplement: Supplementary file 8 — Source data Fig. 6 [file 44319_2025_388_MOESM8_ESM.zip]

Archive with 18 entries (17 files):
- Figure 6/
- Figure 6/.DS_Store
- Figure 6/6A_HA_D85A.tif
- Figure 6/6A_HA_delta8697_M2cells.tif
- Figure 6/6A_HA_WT.tif
- Figure 6/6A_HA_WT_M2cells.tif
- Figure 6/6B_D85A_20sb.tif
- Figure 6/6B_D85A_20sb2.tif
- Figure 6/6B_D85A_50sb.tif
- Figure 6/6B_delta8697_20sb.tif
- Figure 6/6B_delta8697_20sb2.tif
- Figure 6/6B_delta8697_50sb.tif
- Figure 6/6B_delta8697_50sb2.tif
- Figure 6/6B_MOCK_20sb.tif
- Figure 6/6B_MOCK_50sb.tif
- Figure 6/6B_WT_20sb.tif
- Figure 6/6B_WT_20sb2.tif
- Figure 6/6B_WT_50sb.tif
